# Supplementary material for: Discovery of two novel mutations, R52H and N868D, in the voltage-gated sodium channel of Aedes aegypti associated with pyrethroid resistance
Source: PLoS Negl Trop Dis. 2026 May 26;20(5):e0014393. doi: 10.1371/journal.pntd.0014393 (PMC13225630; doi:10.1371/journal.pntd.0014393)
Supplement: S1 Table — Mosquitoes were treated with three concentrations of cypermethrin in each generation, and the knockdown rate, mortality, and LC50 were calculated. (XLSX) [file pntd.0014393.s002.xlsx]

## Sheet: S1 Table
S1 Table The LC50 of cypermethrin of G0-G6 Ae. aegypti female. Mosquitoes were treated with three concentrations of cypermethrin in each generation, and the knockdown rate, mortality, and LC50 were calculated.
Group	Dilution	Cypermethrin (mg/mL)	30 min knockdown (n)	24h death (n)	knockdown (%)	mortality (%)	LC50 (mg/mL)
G0	2000	0.025	6	24	6	24	0.0571429
G0	1000	0.05	33	39	33	39
G0	500	0.1	57	88	57	88
G1	1000	0.05	29	40	29	40	0.0673854
G1	500	0.1	55	64	55	64
G1	250	0.2	60	83	60	83
G2	1000	0.05	15	4	15	4	0.165563
G2	500	0.1	38	37	38	37
G2	250	0.2	48	54	48	54
G3	500	0.1	26	13	26	13	0.169492
G3	250	0.2	41	56	41	56
G3	100	0.5	63	69	63	69
G4	400	0.125	22	20	22	20	0.188679
G4	200	0.25	54	66	54	66
G4	100	0.5	58	71	58	71
G5	400	0.125	15	9	15	9	0.434783
G5	200	0.25	25	24	25	24
G5	100	0.5	50	56	50	56
One hundred mosquitoes were tested in each treatment group. n and % in parentheses represent the number and percentage of knockdown or dead mosquitoes.
