# Supplementary material for: Discovery of two novel mutations, R52H and N868D, in the voltage-gated sodium channel of Aedes aegypti associated with pyrethroid resistance
Source: PLoS Negl Trop Dis. 2026 May 26;20(5):e0014393. doi: 10.1371/journal.pntd.0014393 (PMC13225630; doi:10.1371/journal.pntd.0014393)
Supplement: S2 Table — (XLSX) [file pntd.0014393.s003.xlsx]

## Sheet: Sheet1
S2 Table. Polymerase chain reaction and sequencing primers used in this study.
Primer Name	Sequence	Mutation sites
R52F	AAATCACTCGACGCCCTTCT	R52H (PCR)
R52R	CGATATCCTCGAGAGGCGTG
R52S	GGCGAGTGGTTCGACAAGT	R52H (sequencing)
D126F	TCGTTGCGTTTTTGAAGCCA	D126N (PCR, sequencing)
D126R	TCTGCTCTAGAAAAGTGCGACA
P162F	TCGTTGCGTTTTTGAAGCCA	P162H (PCR, sequencing)
P162R	TTGGTTGCGATTTTCCTAGCG
A532F	CAAAATGCGAAACCCCTCCC	A532E (PCR, sequencing)
A532R	ATGGGCAAGGTACGAAAGGG
N868F	AACAGAGGGGGTGATCCAAC	N868D (PCR)
N868R	AACGGGAACCACTAGACACG
N868S	CCCTGAACACCTTCCAGACC	N868D (sequencing)
AaSCF20 (F)	GACAATGTGGATCGCTTCCC	S989P, V1016G (PCR)
AaSCR21 (R)	GCAATCTGGCTTGTTAACTTG
AaSCF3* (F)	GTGGAACTTCACCGACTTCA	S989P, V1016G (sequencing)
AaSCR22* (R)	TTCACGAACTTGAGCGCGTTG
AaSCF7 (F)	GAGAACTCGCCGATGAACTT	T1520I, F1534C (PCR)
AaSCR7(R)	GACGACGAAATCGAACAGGT
AaSCR8(R)	TAGCTTTCAGCGGCTTCTTC	T1520I, F1534C (sequencing)
AlSCF6(F)	TCGAGAAGTACTTCGTGTCG	D1763Y (PCR)
AlSCR8(R)	AACAGCAGGATCATGCTCTG
AlSCF7(F)	AGGTATCCGAACGTTGCTGT	D1763Y (sequencing)
*Both the AaSCF3 and AaSCR22 primers were used for domain II sequencing in case heterozygous intron polymorphisms existed between exons 20 and 21.
