# Supplementary material for: Discovery of two novel mutations, R52H and N868D, in the voltage-gated sodium channel of Aedes aegypti associated with pyrethroid resistance
Source: PLoS Negl Trop Dis. 2026 May 26;20(5):e0014393. doi: 10.1371/journal.pntd.0014393 (PMC13225630; doi:10.1371/journal.pntd.0014393)
Supplement: S3 Table — (XLSX) [file pntd.0014393.s004.xlsx]

## Sheet: Sheet1
S3 Table. Knockdown rate and mortality of G0-G5 female and male Aedes aegypti selected according to LC50 of cypermethrin
			Female (n = 250)				Male (n = 250)
Generation	Dilution factor	LC50 of Cypermethrin (mg/mL )	KD (n)	Death (n)	KD (%)	Mort. (%)	KD (n)	Death (n)	KD (%)	Mort. (%)
G0	875	0.0571429	82	168	32.8	67.2	130	206	52	82.4
G1	742	0.0673854	63	62	25.2	24.8	106	136	42.4	54.4
G2	302	0.165563	142	149	56.8	59.6	154	137	61.6	54.8
G3	295	0.169492	99	85	39.6	34	144	177	57.6	70.8
G4	265	0.188679	108	156	43.2	62.4	126	173	50.4	69.2
G5	115	0.434783	109	129	43.6	51.6	159	198	63.6	79.2
Resistance ratio (RR): LC50 of G1-G5/LC50 of G0.; KD: knockdown; Mort.: mortality
n and % in parentheses represent the number and percentage of knockdown or dead mosquitoes.
