# Supplementary material for: Discovery of two novel mutations, R52H and N868D, in the voltage-gated sodium channel of Aedes aegypti associated with pyrethroid resistance
Source: PLoS Negl Trop Dis. 2026 May 26;20(5):e0014393. doi: 10.1371/journal.pntd.0014393 (PMC13225630; doi:10.1371/journal.pntd.0014393)
Supplement: S4 Table — (XLSX) [file pntd.0014393.s005.xlsx]

## Sheet: Sheet1
S4 Table. Summary of whole-genome sequencing of G0, G3, and G6 Aedes aegypti strain in this study
Generation	Total Reads after PF*	Total Bases after PF*	Total Reads after QT*	Total Bases after QT*	Total Sequence Processed	Sequence Length (bp)	PBSQ*	PSQS*	GC Content (%)	Non-synonymous mutation in vgsc
G0	667942322	100859290622	659711406	99413860633	329855703	50-151	>Q30	36	38	R52H, N868D	A523E#	n.d
G3	327949690	49520403190	245982758	36959113254	122991379	50-151	>Q30	36	39		n.d	n.d
G6	1066911178	160534766144	1066601948	160345267602	533300974	50-151	>Q30	36	38		n.d	D126N, P162H
*PF: Passing Filter, QT: Quality Trim, PBSQ: Per Base Sequence Quality, PSQS: Per Sequence Quality Scores,
