# Supplementary material for: Discovery of two novel mutations, R52H and N868D, in the voltage-gated sodium channel of Aedes aegypti associated with pyrethroid resistance
Source: PLoS Negl Trop Dis. 2026 May 26;20(5):e0014393. doi: 10.1371/journal.pntd.0014393 (PMC13225630; doi:10.1371/journal.pntd.0014393)
Supplement: S5 Table — (XLSX) [file pntd.0014393.s006.xlsx]

## Sheet: Sheet1
S5 Table. Mutation frequency of N868D, S989P, V1016G, T1520I, F1534C, and D1763Y in G0-G6 Aedes aegypti
Generation	N868D	S989P	V1016G	T1520I	F1534C	D1763Y
G0	0.125	0.075	0.175	0	0.15	0.075
G1	0.175	0.2	0.3	0	0.2	0.1
G2	0.375	0.325	0.325	0.075	0.5	0
G3	0.4	0.175	0.275	0.1	0.525	0.1
G4	0.3	0.175	0.225	0.175	0.625	0.05
G5	0.5	0.25	0.3	0.1	0.6	0.025
G6	0.325	0.4	0.425	0.075	0.5	0.05
