# Supplementary material for: Discovery of two novel mutations, R52H and N868D, in the voltage-gated sodium channel of Aedes aegypti associated with pyrethroid resistance
Source: PLoS Negl Trop Dis. 2026 May 26;20(5):e0014393. doi: 10.1371/journal.pntd.0014393 (PMC13225630; doi:10.1371/journal.pntd.0014393)
Supplement: S6 Table — (XLSX) [file pntd.0014393.s007.xlsx]

## Sheet: Sheet1
S6 Table. Mutation frequency of R52H, D126N, P162H, and A532E in live and dead field-collected Ae. aegypti after cypermethrin exposure. w and m denote the wild-type and mutant allele of each mutation
Mutation	Phenotype	Number*	w/w	w/m	m/m	Allele frequency	P value
R52H	Alive	26	23	2	1	0.0769231	0.2753
	Dead	16	16	0	0	0
D126N	Alive	26	26	0	0	0	1
	Dead	16	16	0	0	0
P162H	Alive	26	26	0	0	0	1
	Dead	16	16	0	0	0
A532E	Alive	26	26	0	0	0	1
	Dead	16	16	0	0	0
* indicates the number of mosquitoes tested in each generation
