# Supplementary material for: Discovery of two novel mutations, R52H and N868D, in the voltage-gated sodium channel of Aedes aegypti associated with pyrethroid resistance
Source: PLoS Negl Trop Dis. 2026 May 26;20(5):e0014393. doi: 10.1371/journal.pntd.0014393 (PMC13225630; doi:10.1371/journal.pntd.0014393)
Supplement: S7 Table — (XLSX) [file pntd.0014393.s008.xlsx]

## Sheet: Sheet1
S7 Table. Co-occurrence of R52H with other mutations in Aedes aegypti in 2024
Substitution	S989P			V1016G			T1520I			F1534C			D1763Y
R52H	S/S	S/P	P/P	V/V	V/G	G/G	T/T	T/I	I/I	F/F	F/C	C/C	D/D	D/Y	Y/Y
R/R	27	28	7	22	29	11	52	9	1	11	29	22	22	6	3
R/H	0	8	16	0	0	24	24	0	0	24	0	0	13	11	0
H/H	0	0	14	0	0	14	14	0	0	14	0	0	14	0	0
R/R, R/H, and H/H represent wild type, heterozygous mutation, and homozygous mutation for R52H. The same notation was applied to S989P, V1016G, T1520I, F1534C, and D1763Y.
