# Supplementary material for: Discovery of two novel mutations, R52H and N868D, in the voltage-gated sodium channel of Aedes aegypti associated with pyrethroid resistance
Source: PLoS Negl Trop Dis. 2026 May 26;20(5):e0014393. doi: 10.1371/journal.pntd.0014393 (PMC13225630; doi:10.1371/journal.pntd.0014393)
Supplement: S8 Table — (XLSX) [file pntd.0014393.s009.xlsx]

## Sheet: S8 Table
S8 Table. Co-occurrence of N868D with other mutations in Aedes aegypti in 2024.
Substitution	S989P			V1016G			T1520I			F1534C			D1763Y
N868D	S/S	S/P	P/P	V/V	V/G	G/G	T/T	T/I	I/I	F/F	F/C	C/C	D/D	D/Y	Y/Y
N/N	4	17	37	1	8	49	51	5	1	49	8	1	43	12	3
N/D	4	19	0	2	21	0	21	2	0	0	21	2	18	5	0
D/D	19	0	0	19	0	0	18	1	0	0	0	19	19	0	0
N/N, N/D, and D/D represent wild type, heterozygous mutation, and homozygous mutation for N868D. The same notation was applied to S989P, V1016G, T1520I, F1534C, and D1763Y.
The underlined letter represents the mosquito with DD/CC/TI
